# Supplementary material for: HIV-1 uncoating location dictates sites of integration
Source: Nat Commun. 2026 Apr 9;17:4840. doi: 10.1038/s41467-026-71679-3 (PMC13223229; doi:10.1038/s41467-026-71679-3)
Supplement: Supplementary file 15 — Source Data [file 41467_2026_71679_MOESM15_ESM.xlsx]

## Sheet: Fig. 1
Fig. 1d				Fig. 1e							Fig. 1f
Phenotype	Number of viral cores	%Total				GFP-CA intensity (%first frame)		cmHALO intensity (%first frame)			Phenotype	Number of viral cores	%Total
cmHALO+, inside NS	132	85.1613		Time relative to frame before cmHALO loss (min)	Number of viral cores	Mean	SD	Mean	SD		Loss of cmHALO and GFP-CA inside NS	26	83.871
cmHALO+, outside NS	9	5.80645		0	31	97	16	91	22		Loss of cmHALO inside NS followed by NS exit and loss of GFP-CA	5	16.129
cmHALO-, inside NS	12	7.74194		10	31	59	33	11	12
cmHALO-, outside NS	2	1.29032		20	28	21	29	4	7
				30	21	5	14	-1	6
				40	17	0	0	0	0
				50	13	1e-05	0	0	0
				60	8	0	0	0	0
				70	4	0	0	0	0

## Sheet: Fig. 2
Fig. 2c					Fig. 2d					Fig. 2e					Fig. 2i			Fig. 2j			Fig. 2k
															Time of cmHALO loss after drug addition (min)			Time of NS exit after drug addition (min)			Time of cmHALO loss relative to NS exit (min)
	Total number of viral cores that lost cmHALO	Number of viral cores that lost cmHALO inside NS	%Viral cores that lost cmHALO inside NS			Total number of viral cores that lost cmHALO	Number of viral cores that lost GFP-CA inside NS	%Viral cores that lost GFP-CA inside NS			Total number of viral cores that lost cmHALO	Number of GFP-CA puncta that exited NS	%GFP-CA puncta that exited NS		PF74	LEN		(only analyzed viral cores that lost cmHALO)			PF74	LEN
Control	31	31	100		Control	31	26	83.871		Control	31	5	16.129		5.18	9.98		PF74	LEN		-1.52	-15
PF74	39	18	46.1538		PF74	39	0	0		PF74	39	39	100		9.38	4.98		6.7	24.98		2	-10
LEN	62	62	100		LEN	62	0	0		LEN	62	58	93.5484		6.72	9.97		7.38	15		2	-15
															0.85	4.97		4.72	24.98		-4.67	-15
															2.22	5.02		5.52	19.98		0.67	-15
															5.07	5.02		1.55	19.97		4.03	-20
															9.7	10.78		1.03	24.97		7.32	-10
															4.88	11.05		2.38	20.8		-0.67	-5
															9.55	6.33		5.55	16.05		0	-14.8
															5.57	11.8		9.55	21.13		0.02	-5
															2.02	2.3		5.55	16.78		-0.67	-20
															7.35	7.32		2.68	22.27		2.68	-10
															3.02	2.6		4.67	17.33		1.3	-5
															3.38	7.57		1.72	7.57		1.35	-10
															6.88	2.83		2.03	17.58		1.35	-15
															4.18	8.1		5.53	17.83		0	-10
															4.38	3.1		4.18	18.08		1.32	-10
															2.2	8.33		3.07	13.08		-0.67	-10
															8	8.62		2.87	18.33		5.32	-5
															4	5.5		2.68	13.62		1.32	-15
															1.37	10.5		2.68	20.5		-1.32	-15
															0.18	10.72		2.68	25.52		-1.35	-10
															3.08	10.98		1.53	20.75		0	-10
															3.73	10.97		3.08	20.98		0.67	-10
															3.33	11.23		3.07	20.93		1.32	-10
															2.7	11.95		2.02	21.23		1.37	-10
															2.9	12.42		1.33	21.95		0.67	-5
															2.9	7.47		2.23	17.4		1.37	-10
															4.37	7.47		1.53	17.48		1.28	-10
															2.37	13.43		3.08	17.48		0	-5
															4.4	5.02		2.37	18.43		1.32	-5
															6.83	5.27		3.08	10		3.28	-20
															3.55	5.27		3.55	25.27		0	-10
															6.83	5.53		3.55	15.27		3.27	-5
															1.68	0.55		3.57	10.52		0	-20
															5.05	5.52		1.68	20.52		2.67	-10
															1.7	5.52		2.38	15.5		-1.33	-20
															2.38	10.52		3.03	25.5		0	-15
															1.7	5.52		2.38	20.53		0	-5
																10.77		1.7	15.75			-20
																6.53			26.57			-5
																6.52			11.52			-5
																16.82			21.78			-14.9
																1.83			16.77			-5
																12.05			17.07			-5
																12.05			17.03			-10
																12.03			22			-10
																7.53			17.53			-15
																8.27			23.27			0
																13.55			13.55			-10
																3.57			13.52			-20
																5.03			24.98			-10
																15.3			20.55			-10
																10.55			20.57			-20
																10.55			21.03			-15
																11.02			21.78			-5
																1.05			17.08			-5
																6.07			27.83			-15
																6.78			23.08
																12.07
																22.85
																8.08

## Sheet: Fig. 3
Fig. 3c				Fig. 3f									Fig. 3g									Fig. 3h					Fig. 3i
Phenotype	Number of viral cores	%Total			PF74				DMSO					LEN				DMSO					SNAP-CPSF6 intensity (%first frame)					SNAP-CPSF6 intensity (%first frame)
SNAP-CSPF6+, inside NS	171	91.4439			SNAP-CPSF6 intensity (%first frame)				SNAP-CPSF6 intensity (%first frame)					SNAP-CPSF6 intensity (%first frame)				SNAP-CPSF6 intensity (%first frame)				Time relative to NS exit (min)	Mean	SD	Number of viral cores		Time relative to NS exit (min)	Mean	SD	Number of viral cores
SNAP-CSPF6+, outside NS	13	6.95187		Time relative to PF74 or DMSO addition (min)	Mean	SD	Number of viral cores		Mean	SD	Number of viral cores		Time relative to LEN or DMSO addition (min)	Mean	SD	Number of viral cores		Mean	SD	Number of viral cores		-6	90.2	27.9	4		-30	100	0	6
SNAP-CSPF6-, inside NS	2	1.06952		-0.67	100	0	20		100	0	24		-5	100	0	23		100	0	14		-5.33	85.2	24.8	7		-25	95.2	13.9	11
SNAP-CSPF6-, outside NS	1	0.534759		0	97.1	13.5	20		99.4	15.9	24		0	92.6	24.1	23		97	19.3	14		-4.67	92	25.5	12		-20	87.9	26.9	16
				0.67	69.2	31.5	20		94.8	20.5	24		5	56.3	18.1	23		95	11.2	14		-4	85.9	33.1	13		-15	76	28.4	22
				1.33	49.9	30.6	20		90.7	15.3	24		10	38.7	17.7	23		98.5	21.2	14		-3.33	71	27	17		-10	65.4	23.8	23
				2	38.3	28.6	20		86.3	17.2	24		15	31.6	19.4	23		89.8	11.5	14		-2.67	60	28.9	20		-5	36.8	15.1	23
				2.67	28.5	27.1	20		84.8	19	24		20	22.6	14.6	23		92.6	16.7	14		-2	48.9	25.2	20		0	23	12.6	23
				3.33	24.2	25	19		87.5	17.8	23		25	17.3	15	22		87	21.1	14		-1.33	36.2	23.3	20		5	22.9	11.4	17
				4	15.2	20.3	19		89.2	19.7	23											-0.67	27.6	16.2	20		10	15.8	15.5	12
				4.67	17.5	13.3	19		85.7	15.4	24											0	12.8	10.6	20		15	10.8	11.2	6
				5.33	19.1	13.5	16		78	13.2	24											0.67	15.5	14.3	19
				6	16.2	12.6	15		79.2	15.8	24											1.33	10.4	13.5	18
				6.67	13.9	12.1	15		80.7	14.8	24											2	9.1	12.7	17
				7.33	13.6	15.8	14		77.8	17.6	24											2.67	11.5	8.6	16
				8	13.3	15.1	14		79.2	15.9	24											3.33	9	11.6	12
				8.67	11.7	9.5	14		79.6	16.7	24											4	14.3	13.5	10
				9.33	9.8	10.3	14		75.2	22.5	24											4.67	5.5	8.4	10
																						5.33	7.3	10.7	7

## Sheet: Fig. 4
Fig. 4c				Fig. 4e					Fig. 4h
Number of dual-labeled viral cores that lost HALO-CA (i.e. uncoated)	Number of IN-sfGFP puncta that exited NS after uncoating	%IN-sfGFP puncta that exited NS		Treatment	Number of dual-labeled viral cores that were analyzed	Number of IN-sfGFP puncta that exited NS	%IN-sfGFP puncta that exited NS		HALO-CA intensity associated with IN-sfGFP immediately after NS exit (% first frame)
24	21	87.5		PF74	30	29	96.7		Control	PF74	LEN
				LEN	57	57	100		48.2	82	96
Number of viral cores that did not lose HALO-CA (i.e. did not uncoat)	Number of IN-sfGFP puncta that exited NS	%IN-sfGFP puncta that exited NS							14.6	97	55
20	0	0							27.2	87	110
									11.5	58	43
									55.4	69	68
									1.9	44	94
									4.8	43	67
									30.7	49	126
									3.5	93	40
									25.6	54	75
									0.4	59	95
									10.9	112	94
									1.1	59	95
									21.1	74	60
									58.6	118	91
									-16.5	85	66
									-1.8	37	86
									4.9	49	52
									6.2	50	54
									0.9	63	55
									11.9	58	70
										73	58
										75	98
										64	49
										42	92
										94	60
										81	98
										110	77
										119	88
											110
											66
											71
											82
											83
											86
											69
											61
											50
											125
											73
											49
											66
											58
											76
											107
											78
											73
											74
											57
											74
											52
											66
											57
											111
											54
											100
											30

## Sheet: Fig. 5
Fig. 5b			Fig. 5h					Fig. 5i					Fig. 5j
%Cells with HIV-3.9kb transcription site			%Proviruses that colocalize with NS					Distance between provirus and nearest NS (µm)					Distance between provirus and edge of nucleus (µm)
DMSO	10 µM at 10 hpi		WT	N74D	HIV-3.9kb			WT	N74D	HIV-3.9kb			WT	N74D	HIV-3.9kb
0.6	8.6		DMSO	DMSO	10 uM PF74 at 10hpi	100 nM LEN at 10hpi		DMSO	DMSO	10 uM PF74 at 10hpi	100 nM LEN at 10hpi		DMSO	DMSO	10 uM PF74 at 10hpi	100 nM LEN at 10hpi
1.7	3.5		8.5	4.5	5.9	6.7		0.53	2.47	1.55	1.25		1.07	2.01	0.71	1.16
0.3	7.1		7.1	4	14.8	3.3		0	0.66	0.51	0.75		1.16	0.65	0.94	0.76
0.7	6.8		0	4.3	3.8	7.1		1.05	1.69	0.65	0.28		2.29	0.6	2.46	0.84
0.9	2.3							1	3.22	1.61	1.22		1.28	0.77	1.41	1.65
								1.09	2.86	0	1.1		1.67	1.44	2.4	2.8
								2.82	0.35	0.35	0.69		1.18	0.84	2.7	2.36
								1.92	1.42	0.36	0.25		2.45	0.82	1.84	1.04
								0.25	3.79	1.05	1.82		2.17	0.82	1.5	0.63
								0.53	3.46	1.61	0.99		1.19	1.61	1.63	1.21
								0.25	0.22	1.01	0.43		2.06	1.11	1.47	1.14
								1.09	1.19	0.49	1.29		1.75	0.35	1.16	1.29
								1.1	1.61	0.28	1.44		1.04	0.74	1.31	2
								0.98	0.8	1.76	1.35		0.82	1	0.47	2.43
								0.44	0	1.78	1.74		1.85	0.65	1.77	1.78
								0	1.75	0.07	1.82		0.91	2.49	1.51	0.82
								2.24	3.22	1.68	0.7		1.41	2.61	1.61	2.15
								0.53	1.78	1.32	0.35		1.18	0.99	2.2	1.53
								0.3	0.85	0.97	0.35		0.51	1.4	1.26	1.6
								0	1.29	0.78	0.84		0.41	0.98	1.84	1.12
								0.7	1.13	1.22	0.82		1.32	1.04	1.71	0.97
								0.6	0	2.73	1.04		1.33	0.63	0.8	1.79
								0.29	0.56	0.7	0		2.11	0.85	0.47	2.28
								1.96	1.61	1.98	0		1.92	0.62	4.31	1.07
								0.53	0.3	0.69	0		0.86	0.78	2.73	2.32
								1	1.68	0	0.3		1.52	0.7	1.39	2.31
								1.05	1.01	0.28	0		1.15	0.7	1.69	1.56
								0.25	2.38	1.17	1.09		0.81	0.55	2.09	1.66
								1.41	1.19	0.35	4.2		0.75	1.11	1.07	2.08
								0.51	2.41	1.82	2.46		1.12	1	0.78	1.96
								1.26	1.36	2.18	0.41		1.78	0.76	1.8	2.78
								0.21	2.83	0.65	1.99		0.93	0.97	1.81	0.92
								0.1	2.85	0.98	1.63		1.07	1.57	0.45	1.85
								0.16	1.05	1.05	0.99		1.77	0.89	1.15	1.29
								0	3.17	0.69	1.39		1.17	0.97	4.27	1.53
								0.49	2.51	0.7	2.1		2.04	1.22	1.56	1.44
								0.78	0.84	1.2	1.05		1.52	0.98	2.83	1.82
								4.45	0.63	2.51	0.55		2.19	1.01	3.41	0.63
								1.4	1.46	1.76	1.36		1.6	0.98	3.36	2.61
								0.65	1.38	0.36	0.85		1.36	0.62	1.12	1.98
								0.07	0.47	1.64	2.04		2.04	1.17	1.52	1.12
								0.6	1.31	1.25	0.07		1.2	1.27	4.9	2.01
								0.8	2.49	1.14	0.35		1.28	1.48	1.67	2.21
								0.29	1.47	0.28	0.91		1.8	1.17	0.7	2.16
								1.22	1.06	0.69	0.4		1.16	1.46	0.77	0.91
								0.14	1	3.1	1.47		0.89	0.6	2.03	2.01
								1.22	1.97	0	0.36		1.06	0.77	1.34	1.09
								1.4	0.53	0.55	1.28		1.06	0.8	1.39	0.99
								0	0.66	0.35	1.95		0.73	1.11	1.96	1.81
								0.49	0.98	0	0.55		0.87	0.78	0.7	0.88
								0.25	1.51	0	0.59		1.92	1.42	1.22	1.09
								0.21	0.8	2.54	0.14		4.04	1.25	1.31	1.55
								0.22	1.05	1.9	0.31		1.79	0.78	0.75	2.13
								0.25	1.07	0.78	0.6		2.47	0.94	0.77	2.05
								0.97	1.4	1.13	1.25		1.09	0.75	0.41	2.43
								1.34	1.59	0	0.28		0.88	0.87	1.26	0.75
								0.56	2.07	0.77	0.84		2.4	0.77	2.76	0.57
								1.17	2.02	0.98	0.25		0.7	0.92	2.63	1.91
								0.58	4.51	1.97	1.79		0.6	1.32	2.75	0.71
								0.44	2.76	2.06	0.6		1.83	1.4	1.42	1.14
								0.91	1.26	1.2	0.42		2.36	1.04	0.82	1.09
								0.56	0.65	0.59	1.26		3.22	0.99	2.41
								0.74	1.19	0.84	2.2		4.43	0.88	1.34
								0.28	1.67	0.45	2.24		1.52	1.86	0.78
								1.26	0	0.5	1.68		1.15	1.31	1.71
								1.07	3.08	0	1.82		1.37	0.85	3.05
								0.45	1.86	0.69	1.42		1.26	0.98	0.63
								0.1	1.07	0.91	1.68		1.33	0.84	1.16
								1.5	0.65	1.29	1.41		1.91	0.8	1.05
								0.66	1.07	1.88	0.89		0.74	2.44	0.73
								0.2	0	0.28	0.91		1.31	0.91	0.53
								0.88	0.98	0.25	0.99		1.08	0.89	1.24
								0.47	1.33	0.71	2.21		1.78	0.97	0.96
								1.09	1.88	0.16	1.13		1.86	0.63	1.6
								0.43	1.24	1.44	0.66		0.98	1.72	2.96
								0.14	0.69	0.69	1.57		0.64	0.65	1.77
								3.49	0.66	1.16	0.84		1.69	1	2
								0.21	0.28	0.97	1.13		1.61	0.93	2.75
								0.29	0.51	0.87	1.48		1.19	1.12	1.41
								1.01	0.7	1.02	0.74		5.14	0.71	1.08
								1.05	0.1	0.51	0.41		1.16	0.7	1.56
								0.14	1.19	1.4	0.77		1.24	0.66	1.33
								1.57	2.52	1.03	0.73		1.07	0.63	1.91
								0.47	2.02	0.49	1.84		1.74	0.54	2.55
								0.1	0.44	0.31	0.72		1.78	1.19	2.16
								0.2	1.04	1.26	2.92		1.8	1.06	0.82
								0.49	0.92	0.78	0.44		1.03	0.69	1.95
									0.53	1.34	1.25		1.29	0.89	2.01
									2.5		0		2.6	1.38
									1.05		2.07		2.44	1.12
									0.82		0.7		1.62	0.97
									2.43		0		2.03	0.98
									2.51		0.2			0.84
											0.97			0.59
											1.15			0.63
											0.63			0.55
											3.21			0.51
											2.5			1.93
											0.82			0.61
											0.69			1.84
											1.19			0.49
											0.29			0.76
											0.89			0.69
											4.13			1.19
											0.36			0.87
											1.36			0.82
											1.32			1.15
											0			1.45
											2.38			0.69
											1.85			1
											0.47			0.88
											0.36			0.58
											0.49			1.21
											1.41			0.75
											1.61			1.19
											3.31			1.11
											0.97			0.44
											1.69			0.53
											2.21			1.07
														1.48
														0.93
														0.63
														0.91
														0.69
														1.42
														1.12
														0.44
														0.63
														0.81
														0.86
														1.4
														0.72
														0.53
														0.51
														1.72
														0.87
														0.42
														0.87
														0.84
														1.21
														0.8
														0.47
														0.58
														0.74
														2.43
														1.19
														3.54

## Sheet: Fig. 6
Fig. 6b								Fig. 6c								Fig. 6d								Fig. 6e
		HIV-8.4kb		HIV-3.1kb						HIV-8.4kb		HIV-3.1kb						HIV-8.4kb		HIV-3.1kb						HIV-8.4kb		HIV-3.1kb
	RIC	WT	PF74 at 8 hpi	PF74 at 10 hpi	LEN at 10 hpi	DMSO at 10 hpi			RIC	WT	PF74 at 8 hpi	PF74 at 10 hpi	LEN at 10 hpi	DMSO at 10 hpi			RIC	WT	PF74 at 8 hpi	PF74 at 10 hpi	LEN at 10 hpi	DMSO at 10 hpi			RIC	WT	PF74 at 8 hpi	PF74 at 10 hpi	LEN at 10 hpi	DMSO at 10 hpi
Total integration events	259649	17249	20688	6149	8070	3554		Total integration events	259649	17249	20688	6149	8070	3554		Total integration events	259649	17249	20688	6149	8070	3554		Total integration events	259649	17249	20688	6149	8070	3554
Integration in RefSeq genes	101106	13354	15175	4253	5458	2616		Average gene density (Genes/Mb)	7.2	19.7	15.2	8.5	11.7	18		Integration in SPADs	11156	5160	4060	260	916	963		Integration in LADs	103446	1326	2513	983	1269	355
%Total integrations in RefSeq genes	38.9	77.4	73.4	69.2	67.6	73.6										%Total integrations in SPADs	4.29657	29.9148	19.6249	4.22833	11.3507	27.0962		%Total integrations in LADs	39.8407	7.6874	12.1471	15.9863	15.7249	9.98875

## Sheet: Supplementary Fig. 1
Supplementary Fig. 1b						Supplementary Fig. 1c			Supplementary Fig. 1d							Supplementary Fig. 1e
													Total GFP-CA particles	%GFP-CA particles that are cmHALO+
Western blot probed with anti-GFP antibody						Relative infectivity (% WT)				GFP-CA only	cmHALO only	GFP-CA+cmHALO						GFP-CA		cmHALO
						WT	GFP-CA+cmHALO		Virus preparation #1	238	300	6645	6883	96.5422		Time (min)	Number of viral cores	Mean	SD	Mean	SD
						100	41.8		Virus preparation #2	197	308	5614	5811	96.6099		0	30	100	0	100	0
						100	37.9		Virus preparation #3	229	260	5152	5381	95.7443		10	30	98.7	15.1	93.2	22.3
						100	25.1		Virus preparation #4	218	258	5141	5359	95.9321		20	30	101.3	14	96.9	20.6
						100	57.3						Average:	96.2071		30	30	98.3	13.7	93.2	27.5
													STD:	0.433728		40	30	100	13.4	94.1	20.3
																50	30	98.8	12.6	98.4	22.8
																60	30	98	16.6	89.7	22.8
																70	30	96.9	12.8	87.4	23.6
																80	30	96.6	25.4	85.5	27.4
																90	30	99.9	17.1	87.5	25.5
																100	30	94.9	16	88.9	21.1
																110	30	95.2	15.6	84.8	21.9
Western blot probed with anti-HALO antibody																120	30	96.7	13.9	86	16.2
Western blot probed with anti-p24 antibody

## Sheet: Supplementary Fig. 2
Supplementary Fig. 2a						Supplementary Fig. 2b						Supplementary Fig. 2c							Supplementary Fig. 2d
	PF74		DMSO				LEN		DMSO					GFP-CA intensity (%first frame)		cmHALO intensity (%first frame)			Same as Fig. 1e and Supplementary Fig. 2c
	Number of viral cores	%Total	Number of viral cores	%Total			Number of viral cores	%Total	Number of viral cores	%Total		Time relative to frame before cmHALO loss (min)	Number of viral cores	Mean	SD	Mean	SD
Lost cmHALO and GFP-CA	18	37.5	4	11.4286		Lost cmHALO and GFP-CA	2	3.22581	5	12.1951		0	18	86.8	17.2	91.2	24.4
Lost cmHALO but not GFP-CA	21	43.75	3	8.57143		Lost cmHALO but not GFP-CA	60	96.7742	2	4.87805		0.7	18	51.7	40.8	17.7	16.7
Retained cmHALO and GFP-CA	9	18.75	28	80		Retained cmHALO and GFP-CA	0	0	34	82.9268		1.3	18	37.4	43.5	6.6	12.3
												2	17	27.7	35	7.8	12.9
												2.7	18	25.3	34	6.6	12.5
												3.3	18	18.1	26.8	5.2	9.6
												4	16	13.1	25.8	3.4	9.9
												4.7	16	9.5	26	0.5	9.2
												5.3	13	1.9	6.9	0.8	2.8

## Sheet: Supplementary Fig. 3
Supplementary Fig. 3a																Supplementary Fig. 3b				Supplementary Fig. 3c
Western blot probed with anti-CPSF6 antibody																%GFP-CA viral cores inside nucleus (%HeLa)				Relative infectivity (%HeLa)
																HeLa	HeLa:CKO	HeLa:CKO+SNAP-CPSF6		HeLa	HeLa:CKO	HeLa:CKO+SNAP-CPSF6
																100	2.24096	45.3278		100	-	56.6
																100	1.96602	39.7968		100	-	61.8
																100	1.37819	38.3066		100	-	64.6
																100	0	62.5		100	112.2	80.9
																100	5.4	34.6		100	128.8	87.2
																				100	122.5	86.9
Western blot probed with anti-Tubulin antibody
